# Supplementary material for: Characterization of Lignocellulosic Byproducts from the Portuguese Forest: Valorization and Sustainable Use
Source: Materials (Basel). 2025 Oct 14;18(20):4716. doi: 10.3390/ma18204716 (PMC12566366; doi:10.3390/ma18204716)
Supplement: Supplementary file 1 [file materials-18-04716-s001.zip]

Archive with 1 entries (1 files):
- materials-3882779-supplementary.pdf
